# Supplementary material for: Evaluation of a Rapid Diagnostic Test for Yaws Infection in a Community Surveillance Setting
Source: PLoS Negl Trop Dis. 2014 Sep 11;8(9):e3156. doi: 10.1371/journal.pntd.0003156 (PMC4161315; doi:10.1371/journal.pntd.0003156)
Supplement: Dataset S1 — Serology and DPP results. (XLS) [file pntd.0003156.s002.xls]

## Sheet: Sheet1
Anonymised ID	LabRPR	LabTPPA	DPP-T1	DPP-T2	DPPControl
1	0	0	0	0	1
2	0	0	0	0	1
3	0	0	0	0	1
4	0	0	0	0	1
5	0	0	0	0	1
6	0	0	0	0	1
7	4	1	0	0	1
8	16	1	0	0	1
9	0	0	0	0	1
10	4	1	0	0	1
11	0	0	1	1	1
12	0	0	0	0	1
13	32	1	1	1	1
14	0	0	0	0	1
15	0	0	0	0	1
16	0	0	0	0	1
17	0	0	0	0	1
18	2	1	0	0	1
19	0	0	0	0	1
20	0	0	0	0	1
21	0	0	0	0	1
22	0	0	0	0	1
23	0	0	0	0	1
24	0	0	0	0	1
25	0	0	0	0	1
26	0	0	1	0	1
27	0	0	0	0	1
28	0	0	0	0	1
29	4	1	0	0	1
30	0	0	0	1	1
31	8	1	1	0	1
32	0	0	0	0	1
33	0	0	0	0	1
34	0	0	0	0	1
35	0	0	0	0	1
36	0	0	0	0	1
37	0	0	0	0	1
38	0	0	0	0	1
39	4	1	1	1	1
40	8	1	1	1	1
41	2	1	1	1	1
42	8	1	1	1	1
43	2	1	0	0	1
44	0	0	0	0	1
45	0	0	0	0	1
46	0	0	0	0	1
47	0	0	0	1	1
48	0	0	0	1	1
49	0	0	0	0	1
50	0	0	0	0	1
51	0	0	0	1	1
52	0	0	0	0	1
53	0	0	0	0	1
54	8	1	0	0	1
55	0	0	0	0	1
56	0	0	0	1	1
57	0	0	0	0	1
58	8	1	1	0	1
59	2	1	1	0	1
60	8	1	1	0	1
61	8	1	1	0	1
62	0	0	0	0	1
63	0	0	0	0	1
64	0	0	0	0	1
65	0	0	1	0	1
66	0	0	0	0	1
67	0	0	0	0	1
68	0	0	0	0	1
69	0	0	0	0	1
70	0	0	0	0	1
71	2	0	0	0	1
72	32	1	1	1	1
73	0	0	0	0	1
74	0	0	0	1	1
75	2	1	0	0	1
76	0	0	0	0	1
77	0	0	0	0	1
78	0	0	0	0	1
79	8	1	1	1	1
80	0	0	0	0	1
81	0	0	0	1	1
82	2	1	1	1	1
83	0	0	0	0	1
84	0	0	0	0	1
85	0	0	0	0	1
86	0	0	0	0	1
87	32	1	1	1	1
88	8	1	1	0	1
89	16	1	1	1	1
90	0	0	0	0	1
91	0	0	0	0	1
92	0	0	0	0	1
93	0	0	0	0	1
94	0	0	0	0	1
95	0	0	0	0	1
96	4	1	0	0	1
97	0	0	0	0	1
98	0	0	0	0	1
99	16	1	0	0	1
100	8	1	0	1	1
101	2	0	0	0	1
102	0	0	0	0	1
103	2	1	1	1	1
104	0	0	0	0	1
105	0	0	0	0	1
106	8	1	0	0	1
107	4	1	1	0	1
108	0	0	0	0	1
109	0	0	0	0	1
110	64	1	1	1	1
111	0	0	0	0	1
112	2	1	0	0	1
113	64	1	1	1	1
114	8	1	1	1	1
115	4	1	1	1	1
116	2	0	0	0	1
117	0	0	0	0	1
118	0	0	0	0	1
119	2	1	1	0	1
120	0	0	0	0	1
121	0	0	0	0	1
122	0	0	0	0	1
123	2	1	0	0	1
124	2	1	1	1	1
125	2	0	0	0	1
126	2	1	1	1	1
127	0	0	0	0	1
128	0	0	0	0	1
129	0	0	0	0	1
130	0	0	0	0	1
131	0	0	0	0	1
132	0	0	0	0	1
133	2	1	0	0	1
134	2	1	0	0	1
135	0	0	0	0	1
136	2	1	0	0	1
137	2	1	1	0	1
138	0	0	0	0	1
139	0	0	0	0	1
140	0	0	0	0	1
141	0	0	0	0	1
142	0	0	0	0	1
143	0	0	0	0	1
144	0	0	0	0	1
145	0	0	1	0	1
146	2	1	0	0	1
147	0	0	0	0	1
148	0	0	0	0	1
149	2	1	0	0	1
150	0	0	0	1	1
151	0	0	0	0	1
152	0	0	0	0	1
153	0	0	0	0	1
154	0	0	0	0	1
155	0	0	0	0	1
156	0	0	0	0	1
157	0	0	0	0	1
158	0	0	0	0	1
159	0	0	0	0	1
160	0	0	0	0	1
161	0	0	0	0	1
162	2	0	0	0	1
163	0	0	0	0	1
164	2	0	0	0	1
165	0	0	0	0	1
166	0	0	0	0	1
167	0	0	0	0	1
168	0	0	0	0	1
169	0	0	0	0	1
170	0	0	0	0	1
171	0	0	0	0	1
172	0	0	0	0	1
173	0	0	0	0	1
174	0	0	0	0	1
175	0	0	0	0	1
176	0	0	0	0	1
177	0	0	0	0	1
178	2	1	0	0	1
179	0	0	0	0	1
180	0	0	0	0	1
181	0	0	0	0	1
182	0	0	0	0	1
183	4	1	0	0	1
184	0	0	0	0	1
185	0	0	0	0	1
186	0	0	0	0	1
187	0	0	0	0	1
188	0	0	0	0	1
189	0	0	0	0	1
190	0	0	0	0	1
191	0	0	0	0	1
192	0	0	0	0	1
193	0	0	0	0	1
194	0	0	0	0	1
195	2	0	0	0	1
196	0	0	0	0	1
197	0	0	1	0	1
198	2	1	1	0	1
199	0	0	0	0	1
200	0	0	0	0	1
201	0	0	0	0	1
202	2	1	0	0	1
203	0	0	0	0	1
204	0	0	0	0	1
205	0	0	0	0	1
206	2	1	1	1	1
207	4	1	1	0	1
208	32	1	1	1	1
209	16	1	1	1	1
210	0	0	0	0	1
211	2	0	0	0	1
212	0	0	0	0	1
213	0	0	0	0	1
214	0	0	0	0	1
215	128	1	1	1	1
216	2	0	0	0	1
217	0	0	0	0	1
218	64	1	1	1	1
219	0	0	0	0	1
220	2	1	1	1	1
221	0	0	0	0	1
222	16	1	1	1	1
223	64	1	1	1	1
224	0	0	0	0	1
225	0	0	0	0	1
226	0	0	0	0	1
227	0	0	0	0	1
228	0	0	0	0	1
229	0	0	0	0	1
230	0	0	0	0	1
231	2	0	0	0	1
232	0	0	0	0	1
233	0	0	0	0	1
234	2	0	0	0	1
235	0	0	0	0	1
236	0	0	0	0	1
237	0	0	0	0	1
238	0	0	0	0	1
239	8	1	0	0	1
240	0	0	0	0	1
241	0	0	0	0	1
242	0	0	0	0	1
243	0	0	0	0	1
244	2	1	0	0	1
245	0	0	0	0	1
246	0	0	0	0	1
247	0	0	0	0	1
248	2	0	0	0	1
249	2	1	0	0	1
250	0	0	0	0	1
251	8	1	1	1	1
252	0	0	0	1	1
253	0	0	0	0	1
254	64	1	1	1	1
255	2	0	0	0	1
256	0	0	0	0	1
257	0	0	0	0	1
258	0	0	0	0	1
259	0	0	0	0	1
260	4	1	0	0	1
261	0	0	0	0	1
262	0	0	0	0	1
263	0	0	0	0	1
264	0	0	0	0	1
265	0	0	0	0	1
266	0	0	0	0	1
267	0	0	0	0	1
268	0	0	0	0	1
269	0	0	0	0	1
270	0	0	0	0	1
271	0	0	0	0	1
272	2	0	0	0	1
273	0	0	0	0	1
274	0	0	0	0	1
275	0	0	0	0	1
276	0	0	0	0	1
277	0	0	0	0	1
278	2	1	0	0	1
279	0	0	0	0	1
280	0	0	0	0	1
281	0	0	0	0	1
282	2	1	0	0	1
283	0	0	0	0	1
284	0	0	0	0	1
285	0	0	0	0	1
286	0	0	0	0	1
287	4	1	0	0	1
288	0	0	0	0	1
289	2	1	0	0	1
290	0	0	0	0	1
291	0	0	0	0	1
292	8	1	1	0	1
293	16	1	1	1	1
294	0	0	0	0	1
295	2	1	1	0	1
296	16	1	1	1	1
297	2	0	0	0	1
298	0	0	0	0	1
299	0	0	0	0	1
300	0	0	0	0	1
301	0	0	0	0	1
302	0	1	0	0	1
303	0	0	0	0	1
304	0	0	0	0	1
305	0	0	0	0	1
306	2	0	0	0	1
307	0	0	0	0	1
308	2	0	0	0	1
309	0	0	0	0	1
310	0	0	0	0	1
311	0	0	0	0	1
312	0	0	0	0	1
313	0	0	0	0	1
314	0	0	0	0	1
315	0	0	0	0	1
316	0	1	0	0	1
317	0	0	0	0	1
318	0	0	0	0	1
319	0	0	0	0	1
320	0	0	0	0	1
321	0	0	0	0	1
322	0	0	1	0	1
323	0	0	0	0	1
324	16	1	1	1	1
325	0	0	0	0	1
326	64	1	1	1	1
327	0	0	0	0	1
328	0	0	0	0	1
329	0	0	0	0	1
330	8	1	0	0	1
331	0	1	1	0	1
332	0	1	1	1	1
333	0	0	0	0	1
334	8	1	1	1	1
335	2	1	0	0	1
336	0	0	0	0	1
337	4	1	1	0	1
338	2	1	1	1	1
339	4	1	0	0	1
340	0	1	1	0	1
341	0	0	0	0	1
342	0	0	0	0	1
343	32	1	1	1	1
344	0	0	0	0	1
345	64	1	1	1	1
346	0	1	0	0	1
347	0	0	0	0	1
348	0	0	0	0	1
349	0	0	0	0	1
350	0	0	0	0	1
351	0	1	0	0	1
352	0	0	0	0	1
353	0	0	0	0	1
354	2	1	0	0	1
355	2	0	0	0	1
356	0	0	0	0	1
357	16	1	1	1	1
358	0	0	0	0	1
359	0	1	0	0	1
360	2	1	1	0	1
361	0	1	1	0	1
362	0	0	0	0	1
363	0	0	0	0	1
364	0	0	0	0	1
365	2	1	1	1	1
366	4	1	1	0	1
367	0	0	0	0	1
368	0	1	1	0	1
369	2	1	1	0	1
370	0	0	0	0	1
371	4	1	0	1	1
372	4	1	1	1	1
373	0	0	0	0	1
374	0	1	0	0	1
375	0	1	0	0	1
376	0	1	0	0	1
377	0	1	1	0	1
378	0	0	0	0	1
379	4	1	1	1	1
380	4	1	1	1	1
381	2	1	0	0	1
382	0	0	0	0	1
383	0	1	1	1	1
384	0	0	1	0	1
385	4	1	1	1	1
386	0	0	0	0	1
387	4	1	1	1	1
388	0	0	0	0	1
389	0	0	0	0	1
390	0	1	1	1	1
391	0	0	0	0	1
392	4	1	1	1	1
393	0	0	0	0	1
394	0	0	0	0	1
395	0	0	0	0	1
396	2	1	1	1	1
397	4	1	1	1	1
398	0	1	1	1	1
399	4	1	1	1	1
400	2	1	1	1	1
401	0	1	0	0	1
402	0	1	0	0	1
403	0	0	0	0	1
404	0	0	0	0	1
405	0	1	0	0	1
406	4	1	1	1	1
407	2	1	1	1	1
408	0	0	0	0	1
409	0	1	1	1	1
410	0	0	0	0	1
411	0	0	0	0	1
412	0	0	0	0	1
413	0	0	0	0	1
414	0	0	0	0	1
415	0	0	0	0	1
